# Supplementary material for: Recessive TMOD1 mutation causes childhood cardiomyopathy
Source: Commun Biol. 2024 Jan 2;7:7. doi: 10.1038/s42003-023-05670-9 (PMC10761686; doi:10.1038/s42003-023-05670-9)
Supplement: Supplementary file 4 — Supplementary Data 1 [file 42003_2023_5670_MOESM4_ESM.xlsx]

## Sheet: Figure 2e
	P (Fold change/total protein)	C (Fold change/total protein)			P (Fold change/total protein)	C (Fold change/total protein)
TMOD1	0.952887	1.21024		TMOD4	1.12303	0.682646
		1.00327				1.05247
		0.786498				1.26489

## Sheet: Figure 4a
Time (min.)	Control (A.U.)	Time (min.)	TMOD1 wt (A.U.)	Time (min.)	TMOD1 R189W (A.U.)
0.0416667	2e-09	0.158771	-3e-09	0.3935	-2e-09
1.04167	0.0314722	1.15898	0.0247393	1.393	0.0743475
2.04167	0.169286	2.15869	0.0551443	2.39306	0.186456
3.04167	0.250365	3.15931	0.212491	3.39275	0.292829
4.04167	0.347083	4.15783	0.233164	4.39348	0.356976
5.04167	0.427134	5.15831	0.274611	5.39198	0.478208
6.04167	0.518742	6.158	0.359281	6.396	0.547628
7.04167	0.629215	7.15833	0.427692	7.39281	0.616465
8.04167	0.624284	8.15919	0.42756	8.39152	0.70848
9.04167	0.721169	9.15865	0.506823	9.39181	0.761461
10.0417	0.809386	10.1586	0.554471	10.3918	0.865882
11.0417	0.883932	11.1578	0.601056	11.391	0.87746
12.0417	0.957594	12.159	0.619415	12.3913	0.926419
13.0417	0.987382	13.1596	0.711668	13.3934	1.00627
14.0417	1.07519	14.1576	0.703645	14.3902	1.09779
15.0417	1.1279	15.1587	0.745257	15.3926	1.08393
16.0417	1.16051	16.1586	0.779137	16.3929	1.13438
17.0417	1.23387	17.1579	0.822844	17.3909	1.14814
18.0417	1.29587	18.1585	0.875268	18.3918	1.22017
19.0417	1.40125	19.1577	0.923659	19.3899	1.30435
20.0417	1.41189	20.1583	0.87604	20.3925	1.29734
21.0417	1.4816	21.1582	0.918313	21.3927	1.38129
22.0417	1.5339	22.1587	1.00708	22.3937	1.38899
23.0417	1.56769	23.1582	1.01513	23.391	1.45105
24.0417	1.6835	24.1578	1.01352	24.3915	1.45064
25.0417	1.70511	25.1592	1.04018	25.3942	1.51029
26.0417	1.73456	26.1598	1.05648	26.3921	1.52076
27.0417	1.80407	27.1585	1.08043	27.3943	1.59827
28.0417	1.87465	28.1583	1.17237	28.3903	1.66435
29.0417	1.86655	29.1587	1.17063	29.3927	1.66252
30.0417	1.9386	30.1593	1.14848	30.3925	1.69765
31.0417	1.98374	31.1592	1.22187	31.392	1.77012
32.0417	2.04196	32.158	1.22206	32.3905	1.78153
33.0417	2.12235	33.1588	1.22367	33.3927	1.77678
34.0417	2.13288	34.1573	1.2606	34.39	1.8626
35.0417	2.15907	35.1583	1.27298	35.3906	1.8827
36.0417	2.23321	36.1591	1.3185	36.3933	1.88717
37.0417	2.29469	37.1591	1.34624	37.3935	1.91737
38.0417	2.37628	38.1596	1.34257	38.3936	1.98989
39.0417	2.37125	39.1585	1.35889	39.391	1.97724
40.0417	2.44356	40.1586	1.37291	40.3908	2.02342
41.0417	2.44379	41.1593	1.3985	41.3925	2.08693
42.0417	2.46761	42.1595	1.43902	42.3933	2.09614
43.0417	2.54687	43.1586	1.54186	43.3918	2.11452
44.0417	2.57522	44.158	1.48286	44.3912	2.11649
45.0417	2.61349	45.1574	1.61948	45.3911	2.12553
46.0417	2.63856	46.1588	1.4533	46.3921	2.23014
47.0417	2.69484	47.1592	1.58051	47.3936	2.20303
48.0417	2.72205	48.1576	1.50023	48.3918	2.22262
49.0417	2.72803	49.1586	1.53692	49.3916	2.29312

## Sheet: Figure 4b
	Set #1	Set #2	Set #3
TMOD1 wt concentration (𝜇M)	TMOD1 wt (Rexp/Rctrl)	TMOD1 wt (Rexp/Rctrl)	TMOD1 wt (Rexp/Rctrl)
0	1	1	1
0.4	0.7	0.7	0.69
0.8	0.42	0.46	0.6
1.6	0.3	0.35	0.36
3.2	0.33	0.22	0.3
	Set #1	Set #2	Set #3
Tmod1 R189W concentration (𝜇M)	Tmod1 R189W (Rexp/Rctrl)	Tmod1 R189W (Rexp/Rctrl)	Tmod1 R189W (Rexp/Rctrl)
0	1	1	1
0.4	0.92	0.82	1.07
0.8	0.62	0.68	0.77
1.6	0.51	0.5	0.42
3.2	0.28	0.27	0.28

## Sheet: Figure 4c
Time (min.)	Control (A.U.)	Time (min.)	TMOD1 wt (A.U.)	Time (min.)	TMOD1 R189W (A.U.)
0.0416667	1e-09	0.158792	3e-08	0.39275	1e-08
1.04167	0.353618	1.15915	0.226698	1.3929	0.230001
2.04167	0.679798	2.15854	0.43622	2.39431	0.507446
3.04167	0.866016	3.15881	0.682625	3.39354	0.607837
4.04167	1.08642	4.15867	0.73417	4.39406	0.800748
5.04167	1.27104	5.16065	0.866375	5.39431	0.970932
6.04167	1.47115	6.15917	0.964515	6.39367	1.07625
7.04167	1.72101	7.15931	1.0297	7.39323	1.19574
8.04167	1.8255	8.15929	1.13947	8.39612	1.29499
9.04167	2.01126	9.158	1.22902	9.39115	1.40571
10.0417	2.20079	10.158	1.32859	10.3925	1.44762
11.0417	2.32353	11.1595	1.37346	11.3935	1.54193
12.0417	2.4527	12.1585	1.46659	12.3923	1.57583
13.0417	2.62963	13.1586	1.48995	13.3925	1.64979
14.0417	2.70764	14.1595	1.51238	14.3938	1.6963
15.0417	2.86088	15.1589	1.5634	15.3938	1.77944
16.0417	2.93589	16.16	1.57696	16.3936	1.90018
17.0417	3.06533	17.1581	1.62099	17.3913	1.9559
18.0417	3.21864	18.1572	1.72924	18.3926	1.97577
19.0417	3.285	19.1595	1.73062	19.3935	2.02211
20.0417	3.40744	20.159	1.81018	20.3931	2.10763
21.0417	3.4291	21.159	1.80151	21.3933	2.06952
22.0417	3.55136	22.1598	1.82927	22.3945	2.13152
23.0417	3.62256	23.1593	1.8697	23.3931	2.2591
24.0417	3.7051	24.1591	1.96111	24.3945	2.24773
25.0417	3.85523	25.159	1.97971	25.3936	2.26639
26.0417	3.88714	26.1596	1.9698	26.394	2.32854
27.0417	3.9733	27.16	2.00378	27.3941	2.42746
28.0417	4.02433	28.1593	1.9943	28.3932	2.39513
29.0417	4.0998	29.1586	2.08776	29.3925	2.47418
30.0417	4.19096	30.159	2.08643	30.392	2.51515
31.0417	4.2419	31.1588	2.07668	31.3938	2.53531
32.0417	4.31384	32.1586	2.14467	32.3952	2.54916
33.0417	4.35377	33.1593	2.14909	33.3932	2.61981
34.0417	4.43195	34.1598	2.17569	34.3935	2.65305
35.0417	4.48451	35.159	2.21236	35.393	2.66891
36.0417	4.49814	36.1589	2.2073	36.3923	2.68042
37.0417	4.61693	37.1583	2.23844	37.3936	2.6854
38.0417	4.67676	38.1595	2.2812	38.3933	2.72715
39.0417	4.65453	39.16	2.30387	39.3951	2.76404
40.0417	4.71023	40.1585	2.33778	40.3931	2.77932
41.0417	4.77003	41.1595	2.36033	41.3941	2.81636
42.0417	4.82978	42.1592	2.38822	42.3935	2.85053
43.0417	4.82985	43.1588	2.42433	43.3937	2.80686
44.0417	4.92424	44.1582	2.41208	44.3928	2.88738
45.0417	4.94394	45.1578	2.43753	45.3932	2.94432
46.0417	4.98115	46.1575	2.49053	46.391	2.93889
47.0417	5.03114	47.1583	2.4834	47.3913	2.97614
48.0417	4.99256	48.1596	2.51943	48.393	2.9737
49.0417	5.04432	49.1595	2.57409	49.3955	3.04576

## Sheet: Figure 4d
	Set #1	Set #2	Set #3
TMOD1 wt concentration (nM)	TMOD1 wt (Rexp/Rctrl)	TMOD1 wt (Rexp/Rctrl)	TMOD1 wt (Rexp/Rctrl)
0	1	1	1
5	0.62	0.65	0.61
10	0.58	0.58	0.59
25	0.35	0.38	0.4
50	0.3	0.28	0.3
100	0.26	0.35	0.27
	Set #1	Set #2	Set #3
Tmod1 R189W concentration (nM)	Tmod1 R189W (Rexp/Rctrl)	Tmod1 R189W (Rexp/Rctrl)	Tmod1 R189W (Rexp/Rctrl)
0	1	1	1
5	0.74	0.77	0.69
10	0.65	0.6	0.66
25	0.45	0.48	0.41
50	0.33	0.38	0.37
100	0.29	0.29	0.29

## Sheet: Figure 4e
Time (min.)	Control (A.U.)	Time (min.)	TMOD1 wt (A.U.)	Time (min.)	TMOD1 R189W (A.U.)
0.0416667	8.5355	0.275042	8.5355	0.391167	8.5355
1.04167	8.51253	1.27454	8.4749	1.39112	8.45454
2.04167	8.47362	2.27613	8.42285	2.39296	8.41232
3.04167	8.39068	3.27454	8.40118	3.39142	8.37993
4.04167	8.29877	4.27629	8.43276	4.39275	8.32088
5.04167	8.30101	5.27492	8.39963	5.39337	8.25593
6.04167	8.18826	6.27523	8.3773	6.39171	8.27627
7.04167	8.18024	7.27608	8.40224	7.39371	8.23479
8.04167	8.13626	8.27554	8.36424	8.39258	8.2234
9.04167	8.13524	9.27623	8.37787	9.39271	8.19144
10.0417	8.09666	10.2757	8.33834	10.3929	8.16566
11.0417	8.10482	11.2752	8.29988	11.3927	8.17563
12.0417	8.08665	12.2755	8.29099	12.3917	8.16626
13.0417	8.07428	13.2742	8.27041	13.391	8.12068
14.0417	8.05547	14.2759	8.26443	14.3943	8.10482
15.0417	8.00965	15.2754	8.25497	15.3919	8.14322
16.0417	8.01874	16.2781	8.2744	16.3954	8.07606
17.0417	8.00303	17.2749	8.27866	17.3916	8.10883
18.0417	7.98906	18.2747	8.25667	18.3916	8.10362
19.0417	8.0425	19.2749	8.25226	19.3917	8.09726
20.0417	7.97654	20.2766	8.25864	20.3932	8.09591
21.0417	7.97608	21.2744	8.21088	21.3911	8.04357
22.0417	7.9735	22.275	8.24212	22.3921	8.07555
23.0417	7.99491	23.2765	8.25774	23.3936	8.0472
24.0417	7.94147	24.2773	8.24122	24.3949	8.06207
25.0417	7.96955	25.2758	8.22551	25.3922	8.0107
26.0417	7.946	26.2754	8.23597	26.3917	8.06207
27.0417	7.94114	27.2754	8.20165	27.3931	8.01446
28.0417	7.96416	28.2747	8.23153	28.3918	8.04761
29.0417	7.95604	29.2754	8.21714	29.3913	7.99068
30.0417	7.92731	30.2774	8.21605	30.3944	8.0265
31.0417	7.98808	31.2759	8.22001	31.3921	8.05371
32.0417	7.97041	32.276	8.2621	32.3932	8.03037
33.0417	7.93224	33.2759	8.17219	33.3936	8.0112
34.0417	7.95846	34.2752	8.2451	34.3918	7.98648
35.0417	7.94539	35.2754	8.24538	35.3929	7.97148
36.0417	7.93329	36.2771	8.22598	36.3959	8.00108
37.0417	7.92682	37.2764	8.20621	37.3942	8.00519
38.0417	7.95121	38.2764	8.20313	38.3931	7.97807
39.0417	7.96449	39.2741	8.19133	39.391	8.01184
40.0417	7.94921	40.2756	8.21257	40.3942	8.01396
41.0417	7.92376	41.2784	8.21073	41.3965	7.98755
42.0417	7.93061	42.2766	8.21898	42.3954	7.9863
43.0417	7.93605	43.2761	8.18321	43.3938	8.01
44.0417	7.93912	44.2746	8.18426	44.3921	8.01362
45.0417	7.94208	45.2765	8.19143	45.3942	8.04078
46.0417	7.93792	46.2756	8.20052	46.3939	7.97782
47.0417	7.93366	47.2779	8.22311	47.3957	7.97821
48.0417	7.86632	48.2764	8.16534	48.3927	8.01408
49.0417	7.91362	49.2756	8.19686	49.3925	8.02234

## Sheet: Figure 4f
	Set #1	Set #2	Set #3
TMOD1 wt concentration (𝜇M)	TMOD1 wt (Rexp/Rctrl)	TMOD1 wt (Rexp/Rctrl)	TMOD1 wt (Rexp/Rctrl)
0	1	1	1
0.2	0.94	0.73	0.89
0.4	0.56	0.48	0.48
0.8	0.49	0.52	0.61
1.6	0.44	0.4	0.54
	Set #1	Set #2	Set #3	Set #4
Tmod1 R189W concentration (𝜇M)	Tmod1 R189W (Rexp/Rctrl)	Tmod1 R189W (Rexp/Rctrl)	Tmod1 R189W (Rexp/Rctrl)	Tmod1 R189W (Rexp/Rctrl)
0	1	1	1
0.2	1.07	1	0.99
0.4	0.97	0.95	0.83
0.8	0.66	0.85	0.78
1.6	0.65	0.66	0.56	0.67

## Sheet: Figure 4g
Time (min.)	Control (A.U.)	Time (min.)	TMOD1 wt (A.U.)	Time (min.)	TMOD1 R189W (A.U.)
0.0416667	18.3637	0.274917	18.3637	0.392292	18.3637
1.04167	18.2637	1.27517	18.2309	1.39215	18.307
2.04167	18.1631	2.27688	18.1755	2.39283	18.2473
3.04167	17.9954	3.27615	18.0887	3.39429	18.1312
4.04167	17.8734	4.2759	18.1024	4.39296	18.0494
5.04167	17.7227	5.27496	18.039	5.39279	17.9114
6.04167	17.6575	6.27565	17.9327	6.39373	17.9237
7.04167	17.458	7.27698	17.9323	7.39496	17.7956
8.04167	17.2886	8.27665	17.8916	8.39312	17.7445
9.04167	17.1936	9.27413	17.8253	9.38996	17.5988
10.0417	17.0926	10.2755	17.7828	10.3923	17.5924
11.0417	17.018	11.2755	17.7186	11.3934	17.5884
12.0417	16.878	12.2779	17.6856	12.3942	17.4638
13.0417	16.8015	13.276	17.6603	13.3936	17.4174
14.0417	16.6867	14.2758	17.6255	14.3935	17.3675
15.0417	16.5549	15.2768	17.6437	15.3935	17.2147
16.0417	16.4886	16.2766	17.5513	16.3945	17.1878
17.0417	16.3996	17.2748	17.5305	17.3925	17.1363
18.0417	16.3224	18.2765	17.5376	18.3936	17.0489
19.0417	16.2704	19.2765	17.5407	19.394	17.0262
20.0417	16.1418	20.2743	17.4335	20.3921	16.951
21.0417	15.9982	21.2763	17.3952	21.3925	16.8893
22.0417	15.9278	22.278	17.4166	22.3951	16.8784
23.0417	15.8667	23.2775	17.3966	23.3947	16.8191
24.0417	15.7728	24.2742	17.3949	24.391	16.7289
25.0417	15.669	25.2758	17.3253	25.3935	16.6523
26.0417	15.6662	26.2743	17.32	26.3911	16.6614
27.0417	15.5436	27.277	17.3142	27.394	16.5991
28.0417	15.5024	28.2776	17.249	28.3956	16.5499
29.0417	15.3515	29.2763	17.2521	29.3943	16.4778
30.0417	15.2754	30.2764	17.1937	30.3925	16.4105
31.0417	15.2663	31.2759	17.1091	31.3933	16.3733
32.0417	15.1577	32.2761	17.1154	32.392	16.3636
33.0417	15.1159	33.2765	17.1085	33.3938	16.3213
34.0417	15.0214	34.2763	17.0737	34.3945	16.237
35.0417	14.9584	35.2771	17.1717	35.3939	16.1989
36.0417	14.8835	36.2753	17.0451	36.3928	16.1742
37.0417	14.8668	37.279	17.0113	37.3965	16.1123
38.0417	14.8234	38.2765	16.9934	38.395	16.0451
39.0417	14.8107	39.2765	16.9696	39.3942	16.0512
40.0417	14.714	40.2777	16.9458	40.3944	15.9682
41.0417	14.6179	41.2778	16.9111	41.3943	15.9388
42.0417	14.6115	42.2756	16.908	42.3928	15.9321
43.0417	14.5142	43.2766	16.8176	43.395	15.8808
44.0417	14.4314	44.2756	16.8016	44.3926	15.9169
45.0417	14.3626	45.2766	16.7875	45.3941	15.7333
46.0417	14.3998	46.2736	16.7896	46.3903	15.8072
47.0417	14.307	47.276	16.7416	47.395	15.7184
48.0417	14.259	48.2778	16.7855	48.3938	15.6508
49.0417	14.2308	49.2742	16.6805	49.3918	15.6961
50.0417	14.1661	50.2755	16.7406	50.3923	15.6066

## Sheet: Figure 4h
	Set #1	Set #2	Set #3	Set #4
TMOD1 wt concentration (nM)	TMOD1 wt (Rexp/Rctrl)	TMOD1 wt (Rexp/Rctrl)	TMOD1 wt (Rexp/Rctrl)	TMOD1 wt (Rexp/Rctrl)
1	1	1	1
0.5	0.5	0.55	0.61
0.37	0.37	0.48	0.39
0.33	0.33	0.32	0.27
0.25	0.25	0.27	0.23	0.33
0.19	0.19	0.15	0.13
	Set #1	Set #2	Set #3	Set #4
Tmod1 R189W concentration (nM)	Tmod1 R189W (Rexp/Rctrl)	Tmod1 R189W (Rexp/Rctrl)	Tmod1 R189W (Rexp/Rctrl)	Tmod1 R189W (Rexp/Rctrl)
1	1	1	1
0.73	0.73	0.65	0.65
0.56	0.56	0.6	0.57
0.41	0.41	0.49	0.58
0.47	0.47	0.36	0.4	0.5
0.31	0.31	0.12	0.25	0.13

## Sheet: Figure 4j
Culture #1				Culture #2				Culture #3
GFP (𝜇m)	GFP-TMOD1 wt (𝜇m)	GFP-TMOD1 R189W (𝜇m)		GFP (𝜇m)	GFP-TMOD1 wt (𝜇m)	GFP-TMOD1 R189W (𝜇m)		GFP (𝜇m)	GFP-TMOD1 wt (𝜇m)	GFP-TMOD1 R189W (𝜇m)
0.769626	0.763009	0.67609		0.717088	0.745157	0.712439		0.788334	0.708344	0.750877
0.727198	0.651881	0.680764		0.776843	0.725608	0.732189		0.819611	0.721677	0.763014
0.791396	0.678735	0.733925		0.827441	0.724514	0.774566		0.768702	0.686828	0.764092
0.724574	0.691371	0.716075		0.80667	0.722057	0.761858		0.765883	0.712414	0.724886
0.70189	0.791104	0.739101		0.76244	0.767503	0.84794		0.81895	0.755323	0.767858
0.801733	0.757593	0.753021		0.730043	0.698699	0.802143		0.850056	0.691359	0.66573
0.749517	0.669158	0.724852		0.768465	0.713184	0.745257		0.844427	0.722254	0.642191
0.811105	0.807926	0.724227		0.758496	0.746915	0.762649		0.809481	0.692717	0.710895
0.796226	0.708511	0.747208		0.782324	0.788907	0.751909		0.818167	0.762158	0.64483
0.74735	0.701524	0.715887		0.750867	0.772697	0.768146		0.820674	0.725621	0.710252
0.845617	0.727764	0.764029		0.805266	0.76743	0.720147		0.742204	0.725101	0.724777
0.805581	0.738734	0.719764		0.748035	0.69927	0.695048		0.725615	0.662506	0.668865
0.776559	0.696748	0.711952		0.787544	0.734877	0.739498		0.855885	0.734857	0.668865
0.767289	0.739271	0.677161		0.746527	0.726451	0.765167		0.734903	0.739291	0.774487
0.836974	0.764943	0.769003		0.757929	0.754196	0.736865		0.748118	0.71429	0.735172
0.777105	0.726831	0.768057		0.750557	0.749966	0.704549		0.733975	0.747128	0.751538
0.793972	0.763366	0.762964		0.761541	0.738908	0.727367		0.758892	0.697065	0.749124
0.785066	0.666408	0.717612		0.756019	0.759225	0.746039		0.730777	0.730041	0.764129
0.754278	0.654609	0.750468		0.753713	0.743262	0.712038		0.81194	0.704988	0.712793
0.730573	0.702779	0.721104		0.782171	0.728817	0.693902		0.77434	0.827071	0.756999
0.752962	0.700514	0.786092		0.741391	0.703489	0.788152		0.757459	0.807727	0.814241
0.728132	0.708123	0.839343		0.72501	0.700294	0.70515		0.767796	0.762226	0.758263
0.760943	0.703469	0.717206		0.767696	0.763179	0.731575		0.792925	0.712419	0.791868
0.731117	0.744567	0.727878		0.731737	0.739677	0.735235		0.764225	0.732458	0.754226
0.730786	0.713829	0.697954		0.846814	0.749445	0.731677		0.757956	0.792442	0.825457
0.767146	0.723291	0.69472		0.774214	0.73589	0.750081		0.772685	0.792442	0.747367
0.779628	0.674118	0.805673		0.74132	0.728272	0.70623		0.776196	0.737147	0.748669
0.830887	0.774821	0.736797		0.819843	0.759068	0.752806		0.790712	0.690464	0.80485
0.743395	0.745477	0.788089		0.769344	0.697592	0.733672		0.83317	0.787429	0.807314
0.821762	0.687111	0.753509		0.742561	0.696857	0.743917		0.757216	0.715169	0.759772
0.773953	0.756009	0.753219		0.716613	0.716618	0.716839		0.758231	0.70511	0.794985
0.744134	0.777252	0.791598		0.720265	0.698569	0.803573		0.794234	0.717645	0.764701
0.714179	0.74012	0.805511		0.707079	0.710918	0.737039		0.825812	0.756266	0.762835
0.739158	0.768473	0.689981		0.836752	0.716339	0.78949		0.741401	0.755668	0.745621
0.764302	0.706509	0.753131		0.778865	0.651882	0.730897		0.767264	0.727712	0.697955
0.74953	0.729251	0.780045		0.828524	0.765188	0.762378		0.780309	0.816868	0.718738
0.737441	0.710022	0.819661		0.708015	0.709891	0.741478		0.700763	0.752802	0.695547
0.759077	0.721474	0.786981		0.704216	0.735297	0.728192		0.758116	0.767486	0.721042
0.816854	0.709345			0.719496	0.701792	0.785324		0.829848	0.729703	0.723306
0.755999	0.758523			0.764321	0.744629	0.69567		0.803802	0.708383	0.678658
0.736522	0.695756			0.79658	0.703762	0.784404		0.814683	0.717815	0.810351
0.769199	0.699435			0.718156	0.732244	0.79654		0.730174	0.746055	0.843342
0.779601	0.735			0.779813	0.723549	0.743942		0.80781	0.737494	0.759841
	0.720478			0.706744	0.778216	0.816086			0.747467	0.845821
	0.820727			0.798992	0.707235	0.752875			0.725122	0.820838
	0.749524			0.76839	0.703971	0.790463			0.763035	0.781691
	0.761758			0.73905	0.701994	0.729082			0.7342
	0.710062			0.799415	0.703716	0.759892
	0.697034			0.845862	0.760132	0.782302
				0.767734	0.70241
				0.779741	0.683379
				0.748201	0.734265
				0.757062	0.668055
				0.758265	0.739661
				0.764632	0.725241
					0.718433
					0.735342
					0.738703
					0.705356
					0.761858
					0.716737
					0.75109
					0.752804
					0.690979
					0.673244
					0.716816
